# Supplementary material for: An Integrated Analysis of Intracellular Metabolites and Virulence Gene Expression during Biofilm Development of a Clinical Isolate of Candida tropicalis on Distinct Surfaces
Source: Int J Mol Sci. 2021 Aug 21;22(16):9038. doi: 10.3390/ijms22169038 (PMC8396647; doi:10.3390/ijms22169038)
Supplement: Supplementary file 1 [file ijms-22-09038-s001.zip]

Archive with 1 entries (1 files):
- ijms-1339764-supplementary.pdf
